# Supplementary material for: Analysis of Salinity Tolerance in Tomato Introgression Lines Based on Morpho-Physiological and Molecular Traits
Source: Plants (Basel). 2021 Nov 26;10(12):2594. doi: 10.3390/plants10122594 (PMC8704676; doi:10.3390/plants10122594)
Supplement: Supplementary file 1 [file plants-10-02594-s001.zip]

Archive with 1 entries (1 files):
- plants-1440487-supplementary.pdf
